# Supplementary material for: A Decoy Oligodeoxynucleotides Disturbing Forkhead Box O3 Mediated ctnna2 Transcriptional Repression Prevents Postoperative Neurocognitive Disorder in Mice
Source: CNS Neurosci Ther. 2025 Aug 26;31(8):e70454. doi: 10.1111/cns.70454 (PMC12380581; doi:10.1111/cns.70454)
Supplement: Supplementary file 3 — Data S1. [file CNS-31-e70454-s002.xlsx]

## Sheet: Sheet1 
Data	Response variable	Groups	n define as	Normality Test (ShaPiro-Wilk)	Hypothesis test	Test value	P value	summary
Figure 1E	ctnna2 mRNA level	sham n=4		W=0.9478 df=4 P=0.7021	Two-tailed unpaired t-test	t=2.816 df=6	P=0.0305	*
		TNF-α+Iso n=4		W=0.9675 df=4 P=0.8259
Figure 1F	Chip test H3K4me3	Sham TSS n=3		Not all subgroups meets P>0.05	Mann-Whitney U test	U=0	P sham TSS vs. T+I TSS=0.1000	ns
		T+I TSS n=3
		Sham E1-rs12472215 n=3		W=0.9778 df=3 P=0.7143	Two-tailed unpaired t-test	t=1.430 df=4	Psham E1-rs12472215 vs. T+I E1-rs12472215=0.2261	ns
		T+I E1-rs12472215 n=3		W=0.9952 df=3 P=0.8679
Figure 1G	Chip test H3K4me1	Sham TSS n=3		W=0.9950 df=3 P=0.8644	Two-tailed unpaired t-test	t=0.06599 df=4	Psham TSS vs. T+I TSS=0.9506	ns
		T+I TSS n=3		W=0.9563 df=3 P=0.5977
		Sham E1-rs12472215 n=3		W=0.9037 df=3 P=0.3974	Two-tailed unpaired t-test	t=4.989 df=4	Psham E1-rs12472215 vs. T+I E1-rs12472215=0.0075	**
		T+I E1-rs12472215 n=3		W=0.9231 df=3 P=0.4633
Figure 1H	Chip test H3K27ac	Sham TSS n=3		W=0.9957 df=3 P=0.8744	Two-tailed unpaired t-test	t=2.000 df=4	Psham TSS vs. T+I TSS=0.1161	ns
		T+I TSS n=3		W=0.9981 df=3 P=0.9160
		Sham E1-rs12472215 n=3		W=0.9979 df=3 P=0.9134	Two-tailed unpaired t-test	t=2.495 df=4	Psham E1-rs12472215 vs. T+I E1-rs12472215=0.0671	ns
		T+I E1-rs12472215 n=3		W=0.9260 df=3 P=0.4739
Figure 1I	Chip test Foxo3	Sham TSS n=3		W=0.9981 df=3 P=0.9178	Two-tailed unpaired t-test	t=1.966 df=4	Psham TSS vs. T+I TSS=0.1207	ns
		T+I TSS n=3		W=0.8665 df=3 P=0.2855
		Sham E1-rs12472215 n=3		W=0.8710 df=3 P=0.2983	Two-tailed unpaired t-test	t=8177 df=4	Psham E1-rs12472215 vs. T+I E1-rs12472215=0.0012	**
		T+I E1-rs12472215 n=3		W=0.9550 df=3 P=0.5919
Figure 1J	luciferase assay(CTNNA2 enhancer with Foxo3 OE)	Vehicle 0 n=6		W=0.9794 df=6 P=0.9486	One-way ANOVA	F=0.04619 P=0.9550	Pvehicle 0 vs. vehicle 50=0.9711	ns
		Vehicle 50 n=6		W=0.9452 df=6 P=0.7010			Pvehicle 0 vs. vehicle 100=0.9983	ns
		Vehicle 100 n=6		W=0.9336 df=6 P=0.6085
		WT 0 n=6		W=0.9358 df=6 P=0.6256	One-way ANOVA	F=6.141 P=0.0113	P WT 0 vs. WT 50=0.0445	*
		WT 50 n=6		W=0.9635 df=6 P=0.8466			P WT 0 vs. WT 100=0.0078	**
		WT 100 n=6		W=0.9883 df=6 P=0.9845
		Scramble 0 n=6		W=0.9724 df=6 P=0.9082	One-way ANOVA	F=1.332 P=0.2934	Pscramble 0 vs. scramble 50=0.3575	ns
		Scramble 50 n=6		W=0.9774 df=6 P=0.9379			Pscramble 0 vs. scramble 100=0.2531	ns
		Scramble 100 n=6		W=0.7243 df=6 P=0.0110
Figure 1K	luciferase assay(CTNNA2 enhancer with Foxo1 OE)	Vehicle 0 n=6		W=0.9987 df=6 P>0.9999	One-way ANOVA	F=0.6914 P=0.5161	Pvehicle 0 vs. vehicle 50=0.9314	ns
		Vehicle 50 n=6		W=0.9461 df=6 P=0.7087			Pvehicle 0 vs. vehicle 100=0.4351	ns
		Vehicle 100 n=6		W=0.9030 df=6 P=0.3917
		WT 0 n=6		W=0.8689 df=6 P=0.2220	One-way ANOVA	F=0.08252 P=0.9212	P WT 0 vs. WT 50=0.9988	ns
		WT 50 n=6		W=0.9413 df=6 P=0.6694			P WT 0 vs. WT 100=0.9058	ns
		WT 100 n=6		W=0.8602 df=6 P=0.1897
		Scramble 0 n=6		W=0.8322 df=6 P=0.1122	One-way ANOVA	F=1.433 P=0.2695	PScramble 0 vs. Scramble 50=0.1907	ns
		Scramble 50 n=6		W=0.9727 df=6 P=0.9104			PScramble 0 vs. Scramble 100=0.6355	ns
		Scramble 100 n=6		W=0.9302 df=6 P=0.5817
Figure 1L	luciferase assay(CTNNA2 enhancer with Foxo3 OE)	Vehicle n=6			Two-way ANOVA		P WT no vs. A>T mutation no=0.9564	ns
		WT n=6					P WT low vs. A>T mutation low=0.0077	**
		A>T mutationn=6					PWT high vs. A>T mutation high=0.0226	*
Figure 2B	Average speed	Control n=20	mice	Not all subgroups meets P>0.05	Mann-Whitney U test	U=187	P=0.7381	ns
		surgery n=20
Figure 2C	Total distance	Control n=20	mice	Not all subgroups meets P>0.05	Mann-Whitney U test	U=187.5	P=0.7429	ns
		surgery n=20
Figure 2D	Time in center zone	Control n=20	mice	W=0.9226 df=20 P=0.1111	Two-tailed unpaired t-test	t=0.5432 df=38	P=0.5902	ns
		surgery n=20		W=0.9686 df=20 P=0.7243
Figure 2E	Time in peripheral zone	Control n=20	mice	W=0.9226 df=20 P=0.1111	Two-tailed unpaired t-test	t=0.8936 df=38	P=0.3772	ns
		surgery n=20		W=0.9591 df=20 P=0.5267
Figure 2F	Time to identify target box	Control n=20	mice		Two-way ANOVA		P training 1d control vs.surgery<0.0001	****
		surgery n=20					P training 2d control vs.surgery=0.0249	*
Figure 2G	Latency to identify target box	Control n=16	mice		Two-way ANOVA		P probe 1d control vs.surgery=0.0030	**
		surgery n=16					P probe 8d control vs.surgery=0.0324	*
Figure 2H	Spine density	Control n=17 dendrites from 3 mice	dendrite	Not all subgroups meets P>0.05	Mann-Whitney U test	U=3	P<0.0001	****
		surgery n=17 dendrites from 3 mice
Figure 2I	Spine density	Control n=17 dendrites from 3 mice	dendrite		Two-way ANOVA		Plong thin control vs. surgery=0.0017	**
		surgery n=17 dendrites from 3 mice					Pstubby,Mushroom,Branched control vs. surgery<0.0001	****
Figure 2K	sEPSC Frequency	Control n=13 from 3 mice	neuron	W=0.9627 df=8 P=0.7942	Two-tailed unpaired t-test	t=4.689 df=25	P<0.0001	****
		surgery n=14 from 3 mice		W=0.9039 df=8 P=0.1285
Figure 2L	sEPSC Amplitude	Control n=13 from 3 mice	neuron	W=0.9466 df=8 P=0.5482	Two-tailed unpaired t-test	t=0.5522 df=25	P=0.5857	ns
		surgery n=14 from 3 mice		W=0.9160 df=8 P=0.1925
Figure 2M	AMPA/NMDA Ratio	Control n=13 from 3 mice	neuron	Not all subgroups meets P>0.05	Mann-Whitney U test	U=14	P=0.0002	***
		surgery n=12 from 3 mice
Figure 2N	AMPAR EPSC Amplitude	Control n=4 from 3 mice	neuron		Two-way ANOVA		P=0.2102	ns
		surgery n=4 from 3 mice
Figure 2O	NMDAR EPSC Amplitude	Control n=7 from 3 mice	neuron		Two-way ANOVA		P=0.0004	***
		surgery n=9 from 3 mice
Figure 2P	ctnna2 mRNA level	control n=4	mice	W=0.8908 df=4 P=0.3870	Two-tailed unpaired t-test	t=3.884 df=6	P=0.0081	**
		surgery n=4		W=0.8634 df=4 P=0.2726
Figure 2Q	α-N-catenin protein level	control n=3	mice	constant	One-way ANOVA	F=6.073 P=0.0095
		surgery 3h n=3		W=0.9878 df=3 P=0.7884			Pcontrol vs. surgery 3h=0.4292	ns
		surgery 1d n=3		W=0.8899 df=3 P=0.3540			Pcontrol vs. surgery 1d=0.0179	*
		surgery 3d n=3		W=0.9793 df=3 P=0.7242			Pcontrol vs. surgery 3d=0.0048	**
		surgery 7d n=3		W=0.9695 df=3 P=0.6650			Pcontrol vs. surgery 7d=0.0357	*
Figure 3B	α-N-catenin protein level	scramble n=3	mice	W=0.9136 df=3 P=0.4301	Two-tailed unpaired t-test	t=3.693 df=4	P=0.0210	*
		shCTNNA2 n=3		W=0.9325 df=3 P=0.4982
Figure 3C	Average speed	scramble n=22	mice	W=0.9338 df=22 P=0.1469	Two-tailed unpaired t-test	t=0.1827 df=42	P=0.8559	ns
		shCTNNA2 n=22		W=0.9237 df=22 P=0.0908
Figure 3D	Total distance	scramble n=22	mice	W=0.9376 df=22 P=0.1762	Two-tailed unpaired t-test	t=0.01271df=42	P=0.9899	ns
		shCTNNA2 n=22		W=0.9376 df=22 P=0.1769
Figure 3E	Time in center zone	scramble n=22	mice	W=0.9154 df=22 P=0.0610	Two-tailed unpaired t-test	t=1.132 df=42	P=0.2641	ns
		shCTNNA2 n=22		W=0.9667 df=22 P=0.6343
Figure 3F	Time in peripheral zone	scramble n=22	mice	W=0.9154 df=22 P=0.0610	Two-tailed unpaired t-test	t=1.132 df=42	P=0.2641	ns
		shCTNNA2 n=22		W=0.9667 df=22 P=0.6343
Figure 3G	Time to identify target box	scramble n=22	mice		Two-way ANOVA		Ptraining 1d,2d,3d scramble vs.shCTNNA2>0.05	ns
		shCTNNA2 n=22					Ptraining 4d scramble vs.shCTNNA2=0.006	**
Figure 3H	Latency to identify target box	scramble n=22	mice		Two-way ANOVA		Pprobe 1d scramble vs.shCTNNA2=0.0118	*
		shCTNNA2 n=22					Pprobe 8d scramble vs.shCTNNA2=0.9025	ns
Figure 3J	α-N-catenin protein level	mCherry n=3	mice	W=0.9824 df=3 P=0.7462	Two-tailed unpaired t-test	t=3.998 df=4	P=0.0162	*
		CTNNA2 n=3		W=0.9994 df=3 P=0.9541
Figure 3K	Average speed	mCherry+surgery n=19	mice	W=0.9535 df=19 P=0.4519	Two-tailed unpaired t-test	t=1.413 df=36	P=0.1664	ns
		CTNNA2+surgery n=19		W=0.9273 df=19 P=0.1542
Figure 3L	Total distance	mCherry+surgery n=19	mice	W=0.9421 df=19 P=0.2876	Two-tailed unpaired t-test	t=0.9696 df=36	P=0.3387	ns
		CTNNA2+surgery n=19		W=0.9248 df=19 P=0.1388
Figure 3M	Time in center zone	mCherry+surgery n=19	mice	W=0.9247 df=19 P=0.1383	Two-tailed unpaired t-test	t=1.511 df=36	P=0.1395	ns
		CTNNA2+surgery n=19		W=0.9541 df=19 P=0.4619
Figure 3N	Time in peripheral zone	mCherry+surgery n=19	mice	W=0.9247 df=19 P=0.1383	Two-tailed unpaired t-test	t=1.511 df=36	P=0.1395	ns
		CTNNA2+surgery n=19		W=0.9541 df=19 P=0.4619
Figure 3O	Time to identify target box	mCherry+surgery n=19	mice		Two-way ANOVA		Ptraining 1d,3d,4d mCherry+surgery vs.CTNNA2+surgery>0.05	ns
		CTNNA2+surgery n=19					Ptraining 2d mCherry+surgery vs.CTNNA2+surgery=0.0064	**
Figure 3P	Latency to identify target box	mCherry+surgery n=19	mice		Two-way ANOVA		Pprobe 1d mCherry+surgery vs.CTNNA2+surgery=0.0482	*
		CTNNA2+surgery n=19					Pprobe 8d mCherry+surgery vs.CTNNA2+surgery<0.0001	****
Figure 3R	sEPSC Frequency	mCherry+surgery n=12 from 3 mice	neuron	Not all subgroups meets P>0.05	Mann-Whitney U test	U=32.5	P=0.0214	*
		CTNNA2+surgery n=12 from 3 mice
Figure 3S	sEPSC Amplitude	mCherry+surgery n=12 from 3 mice	neuron	W=0.9441 df=12 P=0.5533	Two-tailed unpaired t-test	t=1.686 df=22	P=0.1060	ns
		CTNNA2+surgery n=12 from 3 mice		W=0.9340 df=12 P=0.4249
Figure 3T	AMPA/NMDA Ratio	mCherry+surgery n=12 from 3 mice	neuron	Not all subgroups meets P>0.05	Mann-Whitney U test	U=2	P<0.0001	****
		CTNNA2+surgery n=14 from 3 mice
Figure 3U	AMPAR EPSC Amplitude	mCherry+surgery n=6 from 3 mice	neuron		Two-way ANOVA		P=0.1038	ns
		CTNNA2+surgery n=7 from 3 mice
Figure 3V	NMDAR EPSC Amplitude	mCherry+surgery n=4 from 3 mice	neuron		Two-way ANOVA		P=0.0385	*
		CTNNA2+surgery n=3 from 3 mice
Figure 4A	foxo3 mRNA level	control n=4	mice	W=0.9157 df=4 P=0.5129	Two-tailed unpaired t-test	t=3.499 df=6	P=0.0128	*
		surgery n=4		W=0.8067 df=4 P=0.1148
Figure 4B	Foxo3 protein level	control n=6	mice	constant	Two-tailed unpaired t-test	t=2.585 df=10	P=0.0272	*
		surgery n=6		W=0.8016 df=6 P=0.0608
Figure 4C	α-N-catenin protein level	surgery n=3	mice	W=0.8446 df=3 P=0.2261	One-way ANOVA	F=30.27 P=0.0007
		surgery+CBX(50ug/kg) n=3		W=0.9978 df=3 P=0.9098			Psurgery vs. surgery+CBX(50ug/kg)=0.0004	***
		surgery+CBX(100ug/kg) n=3		W=0.9810 df=3 P=0.7358			Psurgery vs. surgery+CBX(100ug/kg)=0.02	*
Figure 4D	ctnna2 mRNA level	sham n=6		W=0.9287 df=6 P=0.5700	Two-tailed unpaired t-test	t=3.867 df=10	P=0.0031	**
		TNF-α+Iso n=6		W=0.9061 df=6 P=0.4113
Figure 4E	α-N-catenin protein level	sham n=3		W=0.8876 df=3 P=0.3470	Two-tailed unpaired t-test	t=2.788 df=4	P=0.0494	*
		TNF-α+Iso n=3		W=0.8285 df=3 P=0.1846
Figure 4G	Chip test H3K4me3	sham R1 n=6		Not all subgroups meets P>0.05	Mann-Whitney U test	U=18	P>0.9999	ns
		TNF-α+Iso R1 n=6
		sham R2 n=6		W=0.9516 df=6 P=0.7534	Two-tailed unpaired t-test	t=5.771 df=10	P=0.0002	***
		TNF-α+Iso R2 n=6		W=0.8752 df=6 P=0.2476
		sham R3 n=6		Not all subgroups meets P>0.05	Mann-Whitney U test	U=13	P=0.4848	ns
		TNF-α+Iso R3 n=6
		sham R4 n=6		W=0.9597 df=6 P=0.8173	Two-tailed unpaired t-test	t=6.842 df=10	P<0.0001	****
		TNF-α+Iso R4 n=6		W=0.9626 df=6 P=0.8396
Figure 4H	Chip test H3K4me1	sham R1 n=6		Not all subgroups meets P>0.05	Mann-Whitney U test	U=5	P=0.0411	*
		TNF-α+Iso R1 n=6
		sham R2 n=6		W=0.9800 df=6 P=0.9518	Two-tailed unpaired t-test	t=2.336 df=10	P=0.0416	*
		TNF-α+Iso R2 n=6		W=0.9121 df=6 P=0.4506
		sham R3 n=6		W=0.8443 df=6 P=0.1415	Two-tailed unpaired t-test	t=0.5459 df=10	P=0.5971	ns
		TNF-α+Iso R3 n=6		W=0.9219 df=6 P=0.5190
		sham R4 n=6		W=0.9488 df=6 P=0.7303	Two-tailed unpaired t-test	t=3.188 df=10	P=0.0097	**
		TNF-α+Iso R4 n=6		W=0.8883 df=6 P=0.3094
Figure 4I	Chip test H3K27ac	sham R1 n=6		Not all subgroups meets P>0.05	Mann-Whitney U test	U=10	P=0.2403	ns
		TNF-α+Iso R1 n=6
		sham R2 n=6		Not all subgroups meets P>0.05	Mann-Whitney U test	U=11	P=0.3095	ns
		TNF-α+Iso R2 n=6
		sham R3 n=6		W=0.9786 df=6 P=0.9443	Two-tailed unpaired t-test	t=0.5552 df=10	P=0.5909	ns
		TNF-α+Iso R3 n=6		W=0.8194 df=6 P=0.0872
		sham R4 n=6		W=0.9578 df=6 P=0.8024	Two-tailed unpaired t-test	t=0.5382 df=10	P=0.6022	ns
		TNF-α+Iso R4 n=6		W=0.8985 df=6 P=0.3651
Figure 4J	Chip test H3K27me3	sham R1 n=6		W=0.9415 df=6 P=0.6711	Two-tailed unpaired t-test	t=0.9088 df=10	P=0.3848	ns
		TNF-α+Iso R1 n=6		W=0.9337 df=6 P=0.6088
		sham R2 n=6		W=0.9437 df=6 P=0.6891	Two-tailed unpaired t-test	t=2.246 df=10	P=0.0485	*
		TNF-α+Iso R2 n=6		W=0.9508 df=6 P=0.7467
		sham R3 n=6		Not all subgroups meets P>0.05	Mann-Whitney U test	U=17	P=0.9372	ns
		TNF-α+Iso R3 n=6
		sham R4 n=6		W=0.9526 df=6 P=0.7614	Two-tailed unpaired t-test	t=2.245 df=10	P=0.0486	*
		TNF-α+Iso R4 n=6		W=0.8826 df=6 P=0.2814
Figure 4K	Chip test Foxo3	sham R1 n=6		W=0.8994 df=6 P=0.3701	Two-tailed unpaired t-test	t=2.748 df=10	P=0.0206	*
		TNF-α+Iso R1 n=6		W=0.8795 df=6 P=0.2666
		sham R2 n=6		W=0.9346 df=6 P=0.6160	Two-tailed unpaired t-test	t=3.438 df=10	P=0.0064	**
		TNF-α+Iso R2 n=6		W=0.9521 df=6 P=0.7573
		sham R3 n=6		W=0.8648 df=6 P=0.2063	Two-tailed unpaired t-test	t=1.759 df=10	P=0.1092	ns
		TNF-α+Iso R3 n=6		W=0.9650 df=6 P=0.8574
		sham R4 n=6		W=0.9285 df=6 P=0.5689	Two-tailed unpaired t-test	t=0.5504 df=10	P=0.5941	ns
		TNF-α+Iso R4 n=6		W=0.7927 df=6 P=0.0505
Figure 4L	Chip test ASCL1	sham R1 n=6		W=0.9764 df=6 P=0.9324	Two-tailed unpaired t-test	t=1.023 df=10	P=0.3303	ns
		TNF-α+Iso R1 n=6		W=0.8544 df=6 P=0.1707
		sham R2 n=6		W=0.8519 df=6 P=0.1630	Two-tailed unpaired t-test	t=0.4794 df=10	P=0.6419	ns
		TNF-α+Iso R2 n=6		W=0.9137 df=6 P=0.4610
		sham R3 n=6		W=0.8974 df=6 P=0.3585	Two-tailed unpaired t-test	t=0.7147 df=10	P=0.4912	ns
		TNF-α+Iso R3 n=6		W=0.8316 df=6 P=0.1109
		sham R4 n=6		Not all subgroups meets P>0.05	Mann-Whitney U test	U=16	P=0.8182	ns
		TNF-α+Iso R4 n=6
Figure 4N	α-N-catenin protein level	TNF-α+Iso n=3		Not all subgroups meets P>0.05	Kruskal-Wallis test	Kruskal-Wallis statistic=8.128 P=0.0152	P T+I vs. T+I+CBX=0.0139	*
		TNF-α+Iso+CBX n=3
		TNF-α+Iso+ASCL1-siRNA n=3
		TNF-α+Iso+CBX+ASCL1-siRNA n=3
Figure 4P	Interaction/Input Ratio	PBS			Two-way ANOVA		P P2 PBS vs. FOXO3 inh=0.0002	***
		FOXO3 inh					P P7 PBS vs. FOXO3 inh=0.0006	***
Figure 5A	SirT1 protein level	control n=6	mice	W=0.9438 df=6 P=0.6897	Two-tailed unpaired t-test	t=3.939 df=10	P=0.0028	**
		surgery n=6		W=0.9601 df=6 P=0.8207
Figure 5B	Acetyl-foxo3 protein level	control n=6	mice	constant	Two-tailed unpaired t-test	t=3.163 df=10	P=0.0101	*
		surgery n=6		W=0.9342 df=6 P=0.6125
Figure 5C	SirT1 protein level	sham		W=0.9637 df=3 P=0.6338	One-way ANOVA	F=15.82 P=0.001	Psham vs. T+I=0.0193	*
		T+I		W=0.9901 df=3 P=0.8100			Psham vs. T+I+DMSO=0.0387	*
		T+I+DMSO		W=0.9559 df=3 P=0.5957			Psham vs. T+I+SRT1720=0.0907	ns
		T+I+SRT1720		W=0.9895 df=3 P=0.8038		F=24.36 P=0.0013	PT+I vs. T+I+SRT1720=0.0014	##
Figure 5D	Foxo3 protein level	sham		W=0.9531 df=3 P=0.5830	One-way ANOVA	F=7.886 P=0.0090	Psham vs. T+I=0.0157	*
		T+I		W=0.9615 df=3 P=0.6228			Psham vs. T+I+DMSO=0.0229	*
		T+I+DMSO		W=0.9383 df=3 P=0.5205			Psham vs. T+I+SRT1720=0.9906	ns
		T+I+SRT1720		W=0.8067 df=3 P=0.1306		F=6.091 P=0.0359	PT+I vs. T+I+SRT1720=0.0354	#
Figure 5E	Acetyl-foxo3 protein level	sham		W=0.9943 df=3 P=0.8562	One-way ANOVA	F=11.47 P=0.0029	Psham vs. T+I=0.0063	**
		T+I		W=0.9924 df=3 P=0.8337			Psham vs. T+I+DMSO=0.0079	**
		T+I+DMSO		W=0.9131 df=3 P=0.4285			Psham vs. T+I+SRT1720=0.9905	ns
		T+I+SRT1720		W=0.9995 df=3 P=0.9584		F=12.11 P=0.0078	PT+I vs. T+I+SRT1720=0.0087	##
Figure 5F	α-N-catenin protein level	sham		W=0.8586 df=3 P=0.2638	One-way ANOVA	F=32.16 P<0.0001	Psham vs. T+I=0.0028	**
		T+I		W=0.8530 df=3 P=0.2484			Psham vs. T+I+DMSO=0.0011	**
		T+I+DMSO		W=0.7898 df=3 P=0.0904			Psham vs. T+I+SRT1720=0.0772	ns
		T+I+SRT1720		W=0.9931 df=3 P=0.8412		F=33.07 P=0.0006	PT+I vs. T+I+SRT1720=0.001	###
Figure 5G	Chip test H3K4me3	sham R1 n=6		W=0.8760 df=6 P=0.2513	Two-tailed unpaired t-test	t=3.963 df=10	P=0.0027	**
		TNF-α+Iso R1 n=6		W=0.8304 df=6 P=0.1084
		sham R2 n=6		W=0.9469 df=6 P=0.7154	Two-tailed unpaired t-test	t=0.5881 df=10	P=0.5695	ns
		TNF-α+Iso R2 n=6		W=0.9977 df=6 P=0.9997
		sham R3 n=6		Not all subgroups meets P>0.05	Mann-Whitney U test	U=13	P=0.4848	ns
		TNF-α+Iso R3 n=6
		sham R4 n=6		W=0.9311 df=6 P=0.5889	Two-tailed unpaired t-test	t=1.192 df=10	P=0.2608	ns
		TNF-α+Iso R4 n=6		W=0.8795 df=6 P=0.2666
		sham R5 n=6		W=0.9441 df=6 P=0.6925	Two-tailed unpaired t-test	t=0.06123 df=10	P=0.9524	ns
		TNF-α+Iso R5 n=6		W=0.9378 df=6 P=0.6415
		sham R6 n=6		W=0.9357 df=6 P=0.6250	Two-tailed unpaired t-test	t=0.2305 df=10	P=0.8223	ns
		TNF-α+Iso R6 n=6		W=0.9299 df=6 P=0.5793
		sham R7 n=6		W=0.9453 df=6 P=0.7025	Two-tailed unpaired t-test	t=6.918 df=10	P<0.0001	****
		TNF-α+Iso R7 n=6		W=0.8965 df=6 P=0.3538
Figure 5H	Chip test H3K4me1	sham R1 n=6		W=0.9672 df=6 P=0.8729	Two-tailed unpaired t-test	t=3.341 df=10	P=0.0075	**
		TNF-α+Iso R1 n=6		W=0.8780 df=6 P=0.2599
		sham R2 n=6		W=0.9086 df=6 P=0.4272	Two-tailed unpaired t-test	t=0.2582 df=10	P=0.8015	ns
		TNF-α+Iso R2 n=6		W=0.9587 df=6 P=0.8099
		sham R3 n=6		W=0.8146 df=6 P=0.0792	Two-tailed unpaired t-test	t=0.1163 df=10	P=0.9097	ns
		TNF-α+Iso R3 n=6		W=0.9304 df=6 P=0.5833
		sham R4 n=6		W=0.9729 df=6 P=0.9110	Two-tailed unpaired t-test	t=3.773 df=10	P=0.0036	**
		TNF-α+Iso R4 n=6		W=0.8497 df=6 P=0.1565
		sham R5 n=6		W=0.9465 df=6 P=0.7117	Two-tailed unpaired t-test	t=0.5278 df=10	P=0.6092	ns
		TNF-α+Iso R5 n=6		W=0.9437 df=6 P=0.6889
		sham R6 n=6		W=0.9026 df=6 P=0.3895	Two-tailed unpaired t-test	t=0.7892 df=10	P=0.4483	ns
		TNF-α+Iso R6 n=6		W=0.9370 df=6 P=0.6354
		sham R7 n=6		W=0.9865 df=6 P=0.9788	Two-tailed unpaired t-test	t=2.452 df=10	P=0.0341	*
		TNF-α+Iso R7 n=6		W=0.9239 df=6 P=0.5337
Figure 5I	Chip test H3K27ac	sham R1 n=6		W=0.9379 df=6 P=0.6422	Two-tailed unpaired t-test	t=6.336 df=10	P<0.0001	****
		TNF-α+Iso R1 n=6		W=0.9124 df=6 P=0.4524
		sham R2 n=6		W=0.9630 df=6 P=0.8422	Two-tailed unpaired t-test	t=1.867 df=10	P=0.0915	ns
		TNF-α+Iso R2 n=6		W=0.9657 df=6 P=0.8627
		sham R3 n=6		Not all subgroups meets P>0.05	Mann-Whitney U test	U=4	P=0.0260	*
		TNF-α+Iso R3 n=6
		sham R4 n=6		W=0.9445 df=6 P=0.6957	Two-tailed unpaired t-test	t=2.021 df=10	P=0.0709	ns
		TNF-α+Iso R4 n=6		W=0.8987 df=6 P=0.3666
		sham R5 n=6		Not all subgroups meets P>0.05	Mann-Whitney U test	U=12	P=0.3939	ns
		TNF-α+Iso R5 n=6
		sham R6 n=6		Not all subgroups meets P>0.05	Mann-Whitney U test	U=11	P=0.3095	ns
		TNF-α+Iso R6 n=6
		sham R7 n=6		W=0.9577 df=6 P=0.8017	Two-tailed unpaired t-test	t=6.481 df=10	P<0.0001	****
		TNF-α+Iso R7 n=6		W=0.9666 df=6 P=0.8691
Figure 5J	Chip test SRIT1	sham R1 n=6		W=0.9434 df=6 P=0.6865	Two-tailed unpaired t-test	t=5.474 df=10	P=0.0003	***
		TNF-α+Iso R1 n=6		W=0.9751 df=6 P=0.9248
		sham R2 n=6		W=0.8718 df=6 P=0.2335	Two-tailed unpaired t-test	t=0.4425 df=10	P=0.6676	ns
		TNF-α+Iso R2 n=6		W=0.9354 df=6 P=0.6222
		sham R3 n=6		W=0.8096 df=6 P=0.0716	Two-tailed unpaired t-test	t=0.4144 df=10	P=0.6873	ns
		TNF-α+Iso R3 n=6		W=0.9845 df=6 P=0.9716
		sham R4 n=6		W=0.9426 df=6 P=0.6801	Two-tailed unpaired t-test	t=1.094 df=10	P=0.2995	ns
		TNF-α+Iso R4 n=6		W=0.9459 df=6 P=0.7070
		sham R5 n=6		W=0.9507 df=6 P=0.7460	Two-tailed unpaired t-test	t=0.4888 df=10	P=0.6355	ns
		TNF-α+Iso R5 n=6		W=0.9392 df=6 P=0.6528
		sham R6 n=6		W=0.9672 df=6 P=0.8730	Two-tailed unpaired t-test	t=0.2254 df=10	P=0.8262	ns
		TNF-α+Iso R6 n=6		W=0.8413 df=6 P=0.1336
		sham R7 n=6		W=0.9413 df=6 P=0.6700	Two-tailed unpaired t-test	t=11.32 df=10	P<0.0001	****
		TNF-α+Iso R7 n=6		W=0.9409 df=6 P=0.6663
Figure 6B	ctnna2 mRNA level	sham n=3		W=0.9809 df=3 P=0.7352	Two-tailed unpaired t-test	t=5.134 df=4	Psham vs. TNF-α+Iso=0.0068	**
		TNF-α+Iso n=3		W=0.9910 df=3 P=0.8187		t=16.89 df=4	PTNF-α+Iso vs.Decoy+TNF-α+Iso<0.0001	####
		Decoy+TNF-α+Iso n=3		W=0.9989 df=3 P=0.9378
Figure 6C	α-N-catenin protein level	sham n=6		W=0.9344 df=6 P=0.6145	Two-tailed unpaired t-test	t=2.609 df=10	Psham vs. TNF-α+Iso=0.0261	*
		TNF-α+Iso n=6		W=0.8377 df=6 P=0.1247		t=6.841 df=10	PTNF-α+Iso vs.Decoy+TNF-α+Iso<0.0001	####
		Decoy+TNF-α+Iso n=6		W=0.9467 df=6 P=0.7132
Figure 6D	α-N-catenin protein level	scramble n=6	mice	W=0.9739 df=6 P=0.9177	Two-tailed unpaired t-test
		Decoy n=6		W=0.9485 df=6 P=0.7285
		scramble+surgery n=6		W=0.8081 df=6 P=0.0695		t=2.794 df=10	Pscramble vs.scramble+surgery=0.019	*
		Decoy+surgery n=6		W=0.9162 df=6 P=0.4785		t=2.233 df=10	Pscramble+surgery vs.Decoy+surgery=0.0496	#
Figure 6E	chip test H3K4me3	sham R1 n=6		W=0.8429 df=6 P=0.1376	One-way ANOVA	F=0.1103 P=0.8963	P R1 sham vs.T+I=0.990	ns
		TNF-α+Iso R1 n=6		W=0.9022 df=6 P=0.3870
		Decoy+TNF-α+Iso R1 n=6		W=0.8739 df=6 P=0.2423			P R1 T+I vs.D+T+I=0.8638	ns
		sham R2 n=6		W=0.8677 df=6 P=0.2171	One-way ANOVA	F=43.39 P<0.0001	P R2 sham vs.T+I<0.0001	****
		TNF-α+Iso R2 n=6		W=0.9151 df=6 P=0.4710
		Decoy+TNF-α+Iso R2 n=6		W=0.9151 df=6 P=0.4707			P R2 T+I vs.D+T+I=0.0006	***
		sham R3 n=6		Not all subgroups meets P>0.05	Kruskal-Wallis test	Kruskal-Wallis statistic=3.930 P=0.1423	P R3 sham vs.T+I>0.9999	ns
		TNF-α+Iso R3 n=6
		Decoy+TNF-α+Iso R3 n=6					P R3 T+I vs.D+T+I=0.3887	ns
		sham R4 n=6		Not all subgroups meets P>0.05	Kruskal-Wallis test	Kruskal-Wallis statistic=11.8 P=0.0002	P R4 sham vs.T+I=0.0016	**
		TNF-α+Iso R4 n=6
		Decoy+TNF-α+Iso R4 n=6					P R4 T+I vs.D+T+I=0.0401	*
Figure 6F	chip test H3K4me1	sham R1 n=6		Not all subgroups meets P>0.05	Kruskal-Wallis test	Kruskal-Wallis statistic=11.79 P=0.0003	P R1 sham vs.T+I=0.0189	*
		TNF-α+Iso R1 n=6
		Decoy+TNF-α+Iso R1 n=6					P R1 T+I vs.D+T+I=0.0024	**
		sham R2 n=6		Not all subgroups meets P>0.05	Kruskal-Wallis test	Kruskal-Wallis statistic=12.54 P<0.0001	P R2 sham vs.T+I=0.0011	**
		TNF-α+Iso R2 n=6
		Decoy+TNF-α+Iso R2 n=6					P R2 T+I vs.D+T+I=0.0347	*
		sham R3 n=6		W=0.9626 df=6 P=0.8395	One-way ANOVA	F=0.1799 P=0.8371	P R3 sham vs.T+I=0.9727	ns
		TNF-α+Iso R3 n=6		W=0.9109 df=6 P=0.4424
		Decoy+TNF-α+Iso R3 n=6		W=0.8940 df=6 P=0.3398			P R3 T+I vs.D+T+I=0.7835	ns
		sham R4 n=6		W=0.9321 df=6 P=0.5964	One-way ANOVA	F=17.88 P=0.0001	P R4 sham vs.T+I=0.0023	**
		TNF-α+Iso R4 n=6		W=0.9141 df=6 P=0.4642
		Decoy+TNF-α+Iso R4 n=6		W=0.9222 df=6 P=0.5214			P R4 T+I vs.D+T+I<0.0001	****
Figure 6G	chip test H3K27ac	sham R1 n=6		Not all subgroups meets P>0.05	Kruskal-Wallis test	Kruskal-Wallis statistic=0.4327 P=0.8268	P R1 sham vs.T+I>0.9999	ns
		TNF-α+Iso R1 n=6
		Decoy+TNF-α+Iso R1 n=6					P R1 T+I vs.D+T+I>0.9999	ns
		sham R2 n=6		W=0.9411 df=6 P=0.6683	One-way ANOVA	F=1.767 P=0.2046	P R2 sham vs.T+I=0.1987	ns
		TNF-α+Iso R2 n=6		W=0.9219 df=6 P=0.5190
		Decoy+TNF-α+Iso R2 n=6		W=0.8783 df=6 P=0.2616			P R2 T+I vs.D+T+I=0.2267	ns
		sham R3 n=6		W=0.9340 df=6 P=0.6114	One-way ANOVA	F=0.2659 P=0.7700	P R3 sham vs.T+I=0.9323	ns
		TNF-α+Iso R3 n=6		W=0.9223 df=6 P=0.5224
		Decoy+TNF-α+Iso R3 n=6		W=0.8951 df=6 P=0.3458			P R3 T+I vs.D+T+I=0.6947	ns
		sham R4 n=6		Not all subgroups meets P>0.05	Kruskal-Wallis test	Kruskal-Wallis statistic=1.766 P=0.4317	P R4 sham vs.T+I=0.6085	ns
		TNF-α+Iso R4 n=6
		Decoy+TNF-α+Iso R4 n=6					P R4 T+I vs.D+T+I>0.9999	ns
Figure 6H	chip test H3K27me3	sham R1 n=6		W=0.8985 df=6 P=0.3650	One-way ANOVA	F=24.45 P<0.0001	P R1 sham vs.T+I<0.0001	****
		TNF-α+Iso R1 n=6		W=0.8952 df=6 P=0.3462
		Decoy+TNF-α+Iso R1 n=6		W=0.8791 df=6 P=0.2648			P R1 T+I vs.D+T+I=0.0006	***
		sham R2 n=6		W=0.9591 df=6 P=0.8131	One-way ANOVA	F=5.044 P=0.0211	P R2 sham vs.T+I=0.0432	*
		TNF-α+Iso R2 n=6		W=0.8553 df=6 P=0.1737
		Decoy+TNF-α+Iso R2 n=6		W=0.9648 df=6 P=0.8561			P R2 T+I vs.D+T+I=0.0165	*
		sham R3 n=6		W=0.8277 df=6 P=0.1028	One-way ANOVA	F=0.8776 P=0.4361	P R3 sham vs.T+I=0.9933	ns
		TNF-α+Iso R3 n=6		W=0.8793 df=6 P=0.2660
		Decoy+TNF-α+Iso R3 n=6		W=0.8486 df=6 P=0.1535			P R3 T+I vs.D+T+I=0.4050	ns
		sham R4 n=6		W=0.8837 df=6 P=0.2864	One-way ANOVA	F=0.1396 P=0.8708	P R4 sham vs.T+I=0.9472	ns
		TNF-α+Iso R4 n=6		W=0.9418 df=6 P=0.6738
		Decoy+TNF-α+Iso R4 n=6		W=0.8835 df=6 P=0.2853			P R4 T+I vs.D+T+I=0.8204	ns
Figure 6I	chip test Foxo3	sham R1 n=6		W=0.9194 df=6 P=0.5013	One-way ANOVA	F=7.783 P=0.0048	P R1 sham vs.T+I=0.0111	*
		TNF-α+Iso R1 n=6		W=0.9208 df=6 P=0.5112
		Decoy+TNF-α+Iso R1 n=6		W=0.9099 df=6 P=0.4355			P R1 T+I vs.D+T+I=0.0050	**
		sham R2 n=6		W=0.8922 df=6 P=0.3301	One-way ANOVA	F=14.15 P=0.0004	P R2 sham vs.T+I=0.0004	***
		TNF-α+Iso R2 n=6		W=0.8867 df=6 P=0.3013
		Decoy+TNF-α+Iso R2 n=6		W=0.8585 df=6 P=0.1841			P R2 T+I vs.D+T+I=0.0013	**
		sham R3 n=6		W=0.8593 df=6 P=0.1869	One-way ANOVA	F=1.972 P=0.1737	P R3 sham vs.T+I=0.9916	ns
		TNF-α+Iso R3 n=6		W=0.8624 df=6 P=0.1976
		Decoy+TNF-α+Iso R3 n=6		W=0.8926 df=6 P=0.3322			P R3 T+I vs.D+T+I=0.1674	ns
		sham R4 n=6		Not all subgroups meets P>0.05	Kruskal-Wallis test	Kruskal-Wallis statistic=2.14 P=0.3596	P R4 sham vs.T+I=0.2886	ns
		TNF-α+Iso R4 n=6
		Decoy+TNF-α+Iso R4 n=6					P R4 T+I vs.D+T+I>0.9999	ns
Figure 6J	chip test ASCL1	sham R1 n=6		W=0.9354 df=6 P=0.6221	One-way ANOVA	F=0.1250 P=0.8834	P R1 sham vs.T+I=0.9145	ns
		TNF-α+Iso R1 n=6		W=0.9582 df=6 P=0.8059
		Decoy+TNF-α+Iso R1 n=6		W=0.9372 df=6 P=0.6369			P R1 T+I vs.D+T+I=0.8462	ns
		sham R2 n=6		W=0.9470 df=6 P=0.7162	One-way ANOVA	F=0.2719 P=0.7656	P R2 sham vs.T+I=0.8966	ns
		TNF-α+Iso R2 n=6		W=0.9550 df=6 P=0.7804
		Decoy+TNF-α+Iso R2 n=6		W=0.9276 df=6 P=0.5616			P R2 T+I vs.D+T+I=0.9161	ns
		sham R3 n=6		W=0.8694 df=6 P=0.2238	One-way ANOVA	F=0.04082 P=0.9601	P R3 sham vs.T+I=0.9732	ns
		TNF-α+Iso R3 n=6		W=0.9335 df=6 P=0.6077
		Decoy+TNF-α+Iso R3 n=6		W=0.9127 df=6 P=0.4543			P R3 T+I vs.D+T+I=0.9946	ns
		sham R4 n=6		W=0.9304 df=6 P=0.5831	One-way ANOVA	F=0.07785 P=0.9255	P R4 sham vs.T+I=0.9988	ns
		TNF-α+Iso R4 n=6		W=0.8781 df=6 P=0.2604
		Decoy+TNF-α+Iso R4 n=6		W=0.9375 df=6 P=0.6394			P R4 T+I vs.D+T+I=0.9107	ns
Figure 6M	Total distance	Surgery+vehicle n=17	mice	W=0.9511 df=17 P=0.4745	Two-tailed unpaired t-test	t=1.695 df=32	P=0.0999	ns
		Surgery+Decoy n=17		W=0.9375 df=17 P=0.2902
Figure 6N	Average speed	Surgery+vehicle n=17	mice	W=0.9516 df=17 P=0.4816	Two-tailed unpaired t-test	t=1.707 df=32	P=0.0976	ns
		Surgery+Decoy n=17		W=0.9370 df=17 P=0.2846
Figure 6O	Time in center zone	Surgery+vehicle n=17	mice	W=0.9262 df=17 P=0.1880	Two-tailed unpaired t-test	t=1.781 df=32	P=0.0844	ns
		Surgery+Decoy n=17		W=0.9041 df=17 P=0.0795
Figure 6P	Time in peripheral zone	Surgery+vehicle n=17	mice	W=0.9121 df=17 P=0.1084	Two-tailed unpaired t-test	t=0.9767 df=32	P=0.3360	ns
		Surgery+Decoy n=17		W=0.9207 df=17 P=0.1520
Figure 6Q	Time to identify target box	Surgery+vehicle n=17	mice		Two-way ANOVA		Ptraining 2d surgery+vehicle vs.surgery+Decoy=0.034	*
		Surgery+Decoy n=17					Ptraining 3d surgery+vehicle vs.surgery+Decoy=0.0109	*
Figure 6R	Latency to identify target box	Surgery+vehicle n=17	mice		Two-way ANOVA		Pprobe 1d surgery+vehicle vs.surgery+Decoy=0.0252	*
		Surgery+Decoy n=17					Pprobe 8d surgery+vehicle vs.surgery+Decoy=0.0022	**
Figure 6S	Spine density	Surgery+vehicle n=10 dendrites from 3 mice	dendrite	W=0.9099 df=10 P=0.2806	Two-tailed unpaired t-test	t=6.839 df=32	P<0.0001	****
		Surgery+Decoy n=10 dendrites from 3 mice		W=0.9610 df=10 P=0.7973
Figure 6T	Spine density	Surgery+vehicle n=10 dendrites from 3 mice	dendrite		Two-way ANOVA		Plong thin，thin surgery+vehicle vs. surgery+Decoy<0.05	*
		Surgery+Decoy n=10 dendrites from 3 mice					PMushroom,Branched surgery+vehicle vs. surgery+Decoy<0.0001	****
Figure 6V	sEPSC Frequency	Surgery+vehicle n=11 from 3 mice	neuron	W=0.8576 df=11 P=0.0536	Two-tailed unpaired t-test	t=4.005 df=20	P=0.0007	***
		Surgery+Decoy n=11 from 3 mice		W=0.9730 df=11 P=0.9153
Figure 6W	sEPSC Amplitude	Surgery+vehicle n=11 from 3 mice	neuron	W=0.9518 df=11 P=0.6668	Two-tailed unpaired t-test	t=0.8440 df=20	P=0.4086	ns
		Surgery+Decoy n=11 from 3 mice		W=0.8715 df=11 P=0.0812
Figure 6X	AMPA/NMDA Ratio	Surgery+vehicle n=9 from 3 mice	neuron	W=0.9199 df=9 P=0.3911	Two-tailed unpaired t-test	t=4.469 df=16	P=0.0004	***
		Surgery+Decoy n=9 from 3 mice		W=0.9257 df=9 P=0.4412
Figure 6Y	AMPAR EPSC Amplitude	Surgery+vehicle n=6 from 3 mice	neuron		Two-way ANOVA		P=0.9983	ns
		Surgery+Decoy n=8 from 3 mice
Figure 6Z	NMDAR EPSC Amplitude	Surgery+vehicle n=6 from 3 mice	neuron		Two-way ANOVA		P<0.0001	****
		Surgery+Decoy n=5 from 3 mice
